# Supplementary material for: Acute gastroenteritis and the usage pattern of antibiotics and traditional herbal medications for its management in a Nigerian community
Source: PLoS One. 2021 Oct 4;16(10):e0257837. doi: 10.1371/journal.pone.0257837 (PMC8490005; doi:10.1371/journal.pone.0257837)
Supplement: S1 Data — (XLSX) [file pone.0257837.s003.xlsx]

## Sheet: Sheet1
Plant	P. aerugonesa				S. aureus				MRSA
No Extract	1.08	0.91	1.013	0.987	0.98	1.02	1.026	0.974	1.22	0.78	1.019	0.981
Aristolochia ringens	0.9	0.575	-0.003	0.002	0.575	0.592	0.166	-0.001	0.706	0.548	-0.019	-0.007
Azadirachta indica	0.02	0.05	0.249	0.171	0.04	0.03	-0.242	0.239	0	0	0.186	0.251
Chromolaena odorata	-0.1	-0.01	-0.01	0.029	-0.07	0.05	0.011	-0.03	-0.05	0.15	-0.086	-0.136
Etanda africana	-0.026	0.043	-0.002	0.384	0.078	0.071	-0.104	-0.006	0.053	0.015	0.118	-0.095
Ficus capensis	-0.116	-0.079	0.158	0.29	-0.022	0.01	0.051	0.081	-0.033	0.001	0.193	-0.014
Ficus vogelii	0.84	2.23	2.912	2.9	0.97	0.92	1.169	1.306	1.04	0.91	1.083	1.144
Mangifera indica	-0.09	-0.2	0.568	-0.204	-0.03	-0.13	-0.236	-0.228	-0.07	-0.2	0.143	-0.187
Momordica charantia	-0.87	-0.8	-1.085	-0.531	-0.37	-0.56	0.032	0.092	0	0	0	0
Ocimum gratisimum	1.69	0	0.281	0.38	0.02	0.82	0.139	0.14	1.27	0.03	0.116	0.172
Senna alata	-0.007	0.016	0.411	0.098	0.078	0.04	0.322	-0.163	0.024	-0.065	0.037	0.188
Sorghum bicolor	1.67	0.43	1.728	0	0	0.22	0	0.516	0.27	0.26	0.213	0.424
Vernonia amygdalina	-0.02	-0.02	0.352	0.395	0.05	-0.15	0.109	0.02	0	0	0.034	0.14
Plant	E.coli				Bacillus sp.				K. pneumoniae
No Extract	1.22	0.78	1.019	0.981	1.22	0.78	1.019	0.981	1.22	0.78	1.019	1.00467
Aristolochia ringens	0.586	0.493	0.387	0.416	0.602	0.686	0.405	0.42	0.586	0.333	-0.015	0.071
Azadirachta indica	0.94	0.94	0.337	0.328	-0.07	0.67	-0.938	-0.853	1.09	1.15	0.196	0.449
Chromolaena odorata	0.35	0.38	1.091	1.194	0	0.01	0	-0.072	0.09	0.13	0.714	0.748
Etanda africana	-0.122	-0.045	-0.072	-0.015	-0.026	0.043	-0.07	-0.233	0.01	0.045	0.38	0.036
Ficus capensis	-0.03	0.006	-0.01	-0.339	-0.116	-0.079	-0.229	-0.058	-0.02	-0.257	-0.33	-0.164
Ficus vogelii	0.87	0.81	1.032	1.113	0.43	0.65	0.833	1.005	1.02	0.99	1.016	0.522
Mangifera indica	0.27	0	0.152	0.158	-0.43	-0.26	-0.085	-0.526	0.13	-0.51	-0.286	-0.219
Momordica charantia	0.31	0.57	0	0.318	-0.44	-0.07	-0.122	-0.362	0.39	0.91	0.083	0.603
Ocimum gratisimum	0.99	0.97	0.93	1.082	0.88	0	0.179	0.153	0.71	0.02	0.121	0.101
Senna alata	-0.068	0.044	0.213	0.273	-0.007	0.016	0.27	0.729	0.026	0.277	0.896	0.796
Sorghum bicolor	1.09	0.74	1.023	0.655	0.29	0.19	0.493	1.089	0.07	0	1.168	0
Vernonia amygdalina	0	0	0.066	0	-0.03	-0.13	-0.073	0.128	-0.02	-0.27	-0.02	0.006
