# Supplementary material for: Acute gastroenteritis and the usage pattern of antibiotics and traditional herbal medications for its management in a Nigerian community
Source: PLoS One. 2021 Oct 4;16(10):e0257837. doi: 10.1371/journal.pone.0257837 (PMC8490005; doi:10.1371/journal.pone.0257837)
Supplement: S2 Data — (XLSX) [file pone.0257837.s004.xlsx]

## Sheet: Bacillus Sp
Conc (mg/ml)	Akintola				Bitter leaf				Effirin				Ejirinle
100	-0.096	-0.014	-0.01	0.029	-0.022	-0.022	0.357	0.39	1.69	0.005	0.285	0.375	-0.874	-0.8	-1.099	-0.524
50	0.209	0.024	1.413	1.595	-0.262	-0.291	0.116	-0.022	0.858	2.352	1.841	1.918	-0.687	-0.605	-1.139	-1.09
25	0	0.067	1.938	2.005	-0.467	0.412	-0.513	0.022	1.687	1.819	0.36	0.45	-0.872	-0.78	-0.307	-0.427
12.5	1.944	1.845	0.348	2.164	-0.62	-0.827	-0.201	-0.163	1.67	1.289	0.36	0.45	-0.8	-0.838	-0.307	-0.427
6.25	0.847	0.61			0.738	0.784			0.851	0.053			-0.561	-0.546
0.1	1.084	0.916	1.013	0.987	1.084	0.916	1.013	0.987	1.084	0.916	1.013	0.987	1.084	0.916	1.013	0.987
Conc (mg/ml)	Igi Odan				Mango				Neem Tree				Sorghum
100	0.845	2.235	2.949	2.863	-0.087	-0.2	0.575	-0.202	0.022	0.049	0.253	0.168	1.673	0.43	0.651	-0.054
50	1.81	1.959	2.204	1.372	-0.391	-0.792	0.093	0.232	0.007	0.561	1.849	0.046	1.312	0.414	0.07	0.786
25	1.747	0.308	2.308	2.21	0.026	-0.913	0.682	0.531	0.437	0.91	-0.019	-0.022	1.572	2.459	0.399	0.307
12.5	0.358	1.043	2.308	2.21	-0.238	-0.17	0.221	0.213	1.214	1.127	1.101	1.316	1.892	1.8	0.97	0.992
6.25	0.686	1.808			0.371	1.146			0.728	0.372			1.176	0.532
0.1	1.084	0.916	1.013	0.987	1.084	0.916	1.013	0.987	1.084	0.916	1.013	0.987	1.084	0.916	1.013	0.987
Conc (mg/ml)	Sena alata				Aristolochia ringens				Etanda africana				Ficus capensis
100	-0.007	0.016	0.27	0.729	0.602	0.686	0.405	0.42	-0.026	0.043	-0.07	-0.233	-0.116	-0.079	-0.229	-0.058
50	-0.33	-0.259	0.254	-0.063	0.839	0.47	0.51	0.568	-0.019	-0.061	-0.114	-0.148	-0.564	-0.539	0.14	-0.115
25	0.016	-0.065	0.019	0.006	0.055	0.155	1.017	0.955	-0.005	0.001	-0.06	0.011	0.159	-0.116	-0.081	0.185
12.5	0.218	0.39	0.143	0.363	-0.079	0.161	0.856	0.892	0.034	-0.048	-0.026	-0.108			0.495	0.135
10	-0.401	-1.075			0.348	0.866			-0.016	-0.006			0.213	-0.24
5	0.537	0.599			1.022	1.05			0.063	-0.035			0.28	0.003
2.5	0.764	0.621			1.056	1.039			0.128	0.034			0.282	0.337
1.25	1.014	1.024			1.049	1.122			0.394	0.293			0.647	0.706
0.625	0.829	0.874	0.256	0.235	1.03	1.029	0.439	0.414	0.617	0.598	0.415	0.438	0.837	0.768	0.832	0.843
0.1	1.122	1.118	1.204	1.151	1.122	1.118	1.204	1.151	1.122	1.118	1.204	1.151	1.122	1.118	1.204	1.151

## Sheet: E. coli
Conc (mg/ml)	Akintola				Bitter leaf				Effirin				Ejirinle
100	0.354	0.379	1.099	1.185	-0.101	0.001	0.066	-0.212	0.995	0.971	0.937	1.074	0.308	0.57	-0.008	0.316
50	0.947	0.933	1.261	1.14	-0.024	-0.106	0.158	-0.033	1.184	1.16	1.145	1.115	0.467	0.692	1.022	0.79
25	1.205	1.215	1.231	1.221	-0.19	0.036	0.046	0.009	1.108	1.143	1.109	1.126	0.817	0.821	1.039	1.176
12.5	1.191	1.163	1.211	1.237	0.247	0.104	1.011	0.684	1.041	1.068	1.109	1.126	0.845	0.842	1.039	1.176
6.25	1.07	1.119			0.761	0.764			1.038	1.039			0.521	0.931
0.1	0.998	1.002	1.007	0.993	0.998	1.002	1.007	0.993	0.998	1.002	1.007	0.993	0.998	1.002	1.007	0.993
Conc (mg/ml)	Igi Odan-1				Mango				Neem Tree				Sorghum
100	0.873	0.808	1.04	1.105	0.268	-0.159	0.153	0.157	0.943	0.944	0.339	0.326	1.091	0.737	0.979	0.618
50	0.66	0.747	0.952	0.921	0.13	-0.112	0.148	0.365	1.069	1.072	0.953	0.918	1.273	1.151	1.003	0.923
25	1.187	1.129	1.182	1.201	-0.139	0.102	0.382	0.629	1.024	1.007	1.046	1.119	1.21	1.197	1.384	1.108
12.5	1.09	1.116	1.182	1.201	0.008	0.28	0.817	1.272	1.046	1.027	1.109	1.106	1.078	1.099	1.129	1.103
6.25	1.091	1.103			0.577	0.402			1.049	1.137			1.072	1.09
0.1	0.998	1.002	1.007	0.993	0.998	1.002	1.007	0.993	0.998	1.002	1.007	0.993	0.998	1.002	1.007	0.993
Conc (mg/ml)	Ajarere				Akogun				Igbaluwere				Igi Odan-2
100	-0.068	0.044	0.213	0.273	0.586	0.493	0.387	0.416	-0.122	-0.045	-0.072	-0.015	-0.03	0.006	-0.01	-0.339
50	-0.18	-0.569	0.001	-0.276	0.558	0.769	1.082	1.04	0.031	-0.01	-0.228	0.049	-0.618	-0.721	0.264	0.059
25	0.153	0.147	0.044	0.136	0.138	0.137	0.844	0.932	0.046	-0.057	0.062	-0.136	0.045	0.073	0.135	-0.048
12.5	0.208	0.331	-0.124	0.157	-0.085	-0.076	0.775	0.838	0.086	-0.026	0.082	-0.208			0.407	0.436
10	-0.445	-0.353			0.368	0.818			-0.25	-0.119			-0.135	-0.036
5	0.581	0.638			1.033	0.921			-0.16	0.279			0.259	0.25
2.5	0.729	0.629			1.02	0.98			0.033	0.059			0.246	0.194
1.25	0.984	0.87			1.094	0.991			0.261	0.428			0.81	0.702
0.625	0.805	0.786	0.211	0.164	1.036	0.998	0.322	0.334	0.804	0.678	0.469	0.496	0.763	0.969	0.885	0.831
0.1	1.092	1.188	1.263	1.263	1.092	1.188	1.263	1.263	1.092	1.188	1.263	1.263	1.092	1.188	1.263	1.263

## Sheet: Klebsiella sp
Conc (mg/ml)	Akintola				Bitter leaf				Effirin				Ejirinle
100	0.09	0.127	0.712	0.75	-0.024	-0.273	-0.02	0.006	0.708	0.023	0.121	0.101	0.389	0.906	0.083	0.605
50	0.112	0.148	0.859	0.815	-0.206	-0.012	0.073	0.091	1.006	0.962	0.764	0.894	0.686	0.588	0.701	0.444
25	0.971	1.015	0.88	0.879	0.139	0.239	-0.798	0.657	1.097	1.104	0.76	0.765	0.532	0.522	0.663	0.723
12.5	1.244	1.169	1.007	1.249	0.068	0.475	0.348	0.301	1.107	1.072	0.76	0.765	0.485	0.523	0.663	0.723
6.25	1.109	1.152			0.729	0.748			1.102	1.133			0.24	0.766
0.1	1.016	0.984	0.998	1.002	1.016	0.984	0.998	1.002	1.016	0.984	0.998	1.002	1.016	0.984	0.998	1.002
Conc (mg/ml)	Igi Odan				Mango				Neem Tree				Sorghum
100	1.02	0.988	1.014	0.523	0.125	-0.508	-0.285	-0.219	1.089	1.153	0.196	0.45	0.073	-0.512	1.161	-0.074
50	1.066	1.248	0.839	0.836	-0.141	-0.26	0.053	0.191	1.037	1.071	0.768	0.718	1.033	1.053	0.626	1.242
25	1.168	1.15	1.091	0.897	-0.081	-0.306	0.115	0.143	1.087	1.002	0.835	0.817	1.04	1.09	0.859	0.893
12.5	1.045	1.098	1.091	0.897	0.104	-0.021	0.115	0.227	1.161	1.083	0.923	0.968	1.08	1.042	0.959	0.949
6.25	1.15	1.13			0.37	0.332			1.121	1.097			1.155	1.14
0.1	1.016	0.984	0.998	1.002	1.016	0.984	0.998	1.002	1.016	0.984	0.998	1.002	1.016	0.984	0.998	1.002
Conc (mg/ml)	Sorghum				Sorghum				Sorghum				Sorghum
100	0.026	0.277	0.896	0.796	0.586	0.333	-0.015	0.071	0.01	0.045	0.38	0.036	-0.02	-0.257	-0.33	-0.164
50	-0.32	-0.394	-0.27	-0.271	0.649	0.437	1.142	0.864	-0.011	-0.129	-0.212	0.101	-0.712	-1.051	0.24	-0.146
25	0.067	0.123	0.053	0.084	-0.08	0.154	0.784	0.713	-0.021	0.015	-0.006	0.544	0.107	0.106	-0.099	-0.268
12.5	0.3	0.651	0.024	0.192	0.109	0.373	0.86	0.711	-0.001	0.208	-0.124	-0.071			0.438	0.65
10	-0.453	-0.901			0.588	0.613			-0.563	-0.247			-0.177	-0.768
5	0.12	-0.004			0.838	0.831			-0.148	0			0.185	0.113
2.5	0.374	0.537			0.9	0.881			0.003	0.037			0.638	0.502
1.25	0.983	0.936			1.041	0.985			0.212	0.345			0.735	0.726
0.625	0.923	0.957	0.341	0.958	1.029	1.028	0.634	0.709	0.512	0.495	0.368	0.236	0.749	0.755	0.454	0.423
0.1	1.014	1.019	1.034	1.016	1.014	1.019	1.034	1.016	1.014	1.019	1.034	1.016	1.014	1.019	1.034	1.016

## Sheet: MRSA
Conc (mg/ml)	Akintola				Bitter leaf				Effirin				Ejirinle
100	-0.049	0.149	-0.087	-0.133	-0.078	-0.055	0.034	0.137	1.274	0.031	0.118	0.169	-0.669	-0.776	0.103	-0.188
50	0.055	0.075	0.547	0.058	0.09	0.008	0.23	0.119	1.657	1.473	1.595	1.448	-0.232	-0.753	-0.535	-0.584
25	0.097	0.123	0.279	0.853	-0.453	0.167	0.231	0.33	1.768	1.627	1.288	1.248	-0.597	-0.605	-0.309	-0.247
12.5	0.042	0.057	1.252	1.238	-0.43	-0.417	-0.137	-0.148	1.38	1.62	1.288	1.248	-0.648	-0.632	-0.309	-0.247
6.25	1.129	1.056			-0.65	-0.584			1.202	1.206			-0.311	-0.38
0.1	1.223	0.777	1.019	0.981	1.223	0.777	1.019	0.981	1.223	0.777	1.019	0.981	1.223	0.777	1.019	0.981
Conc (mg/ml)	Igi Odan				Mango				Neem Tree				Sorghum
100	0.536	0.466	1.103	1.123	0	0	0.145	-0.184	-0.038	-0.055	0.19	0.247	0.265	0.264	0.149	0.285
50	0.471	0.424	1.267	1.282	0.613	0	0.222	0.125	0.173	-0.043	0.038	0.006	0.297	0.361	0.151	0.223
25	0.922	0.778	0.946	1.18	0.02	0.012	0.157	0.17	0.023	0.271	-0.008	0.001	0.762	0.67	0.085	0.096
12.5	0.759	0.764	0.946	1.18	0	0	0.203	0.249	1.553	1.343	1.61	0.202	1.286	1.108	0.915	1.032
6.25	0.615	0.583			0.038	0.019			1.056	1.488			1.521	1.195
0.1	0.628	0.399	1.019	0.981	1.223	0.777	1.019	0.981	1.223	0.777	1.019	0.981	1.223	0.777	1.019	0.981
Conc (mg/ml)	Sorghum				Akogun				Igbaluwere				Igi Odan-2
100	0.024	-0.065	0.037	0.188	0.706	0.548	-0.019	-0.007	0.053	0.015	0.118	-0.095	-0.033	0.001	0.193	-0.014
50	-0.153	-0.316	0.391	-0.499	0.817	0.527	-0.007	0.005	-0.028	0.016	0.072	0.148	-0.628	-0.365	-0.042	-0.24
25	0.08	0.072	0.057	0.122	-0.184	0.006	0.846	1.458	0.087	0.105	0.142	0.103	0.007	-0.027	-0.191	-0.286
12.5	0.255	0.11	0.052	0.034	0.144	0.121	0.978	1.016	0.034	0.093	0.059	0.005			0.647	0.657
10	-0.318	-0.539			-0.021	-0.033			0.174	-0.263			-0.15	-0.52
5	0.082	0.112			0.335	0.536			-0.128	-0.307			0.228	0.321
2.5	0.182	0.208			0.99	0.983			0.272	0.162			0.524	0.364
1.25	1.114	1.145			1.092	1.006			0.286	0.244			0.807	0.774
0.625	1.07	1.06	0.284	0.29	1.071	1.086	0.385	0.475	0.532	0.646	0.368	0.519	0.836	0.824	0.809	1.126
0.1	1.014	1.008	0.996	0.94	1.014	1.008	0.996	0.94	1.014	1.008	0.996	0.94	1.014	1.008	0.996	0.94

## Sheet: P. aerugenosa
Conc (mg/ml)	Akintola				Bitter leaf				Effirin				Ejirinle
100	-0.096	-0.014	-0.01	0.029	-0.022	-0.022	0.357	0.39	1.69	0.005	0.285	0.375	-0.874	-0.8	-1.099	-0.524
50	0.209	0.024	1.413	1.595	-0.262	-0.291	0.116	-0.022	0.858	2.352	1.841	1.918	-0.687	-0.605	-1.139	-1.09
25	0	0.067	1.938	2.005	-0.467	0.412	-0.513	0.022	1.687	1.819	0.36	0.45	-0.872	-0.78	-0.307	-0.427
12.5	1.944	1.845	0.348	2.164	-0.62	-0.827	-0.201	-0.163	1.67	1.289	0.36	0.45	-0.8	-0.838	-0.307	-0.427
6.25	0.847	0.61			0.738	0.784			0.851	0.053			-0.561	-0.546
0.1	1.084	0.916	1.013	0.987	1.084	0.916	1.013	0.987	1.084	0.916	1.013	0.987	1.084	0.916	1.013	0.987
Conc (mg/ml)	Igi Odan				Mango				Neem Tree				Sorghum
100	0.845	2.235	2.949	2.863	-0.087	-0.2	0.575	-0.202	0.022	0.049	0.253	0.168	1.673	0.43	0.651	-0.054
50	1.81	1.959	2.204	1.372	-0.391	-0.792	0.093	0.232	0.007	0.561	1.849	0.046	1.312	0.414	0.07	0.786
25	1.747	0.308	2.308	2.21	0.026	-0.913	0.682	0.531	0.437	0.91	-0.019	-0.022	1.572	2.459	0.399	0.307
12.5	0.358	1.043	2.308	2.21	-0.238	-0.17	0.221	0.213	1.214	1.127	1.101	1.316	1.892	1.8	0.97	0.992
6.25	0.686	1.808			0.371	1.146			0.728	0.372			1.176	0.532
0.1	1.084	0.916	1.013	0.987	1.084	0.916	1.013	0.987	1.084	0.916	1.013	0.987	1.084	0.916	1.013	0.987
Conc (mg/ml)	Sorghum				Akogun				Igbaluwere				Igi Odan-2
100	0.001	0.016	0.411	0.098	0.9	0.575	-0.003	0.002	0.066	0.029	-0.002	0.384	-0.051	0.033	0.158	0.29
50	-0.313	-0.527	0.3	-0.87	0.665	0.674	0.271	1.546	-0.13	-0.014	0.1	0.256	0	-0.381	-0.021	0
25	0.149	0.116	0.04	0.365	-0.203	-0.12	0.29	0.858	0.04	0.055	0.005	-0.141	-0.015	0.055	-0.017	-0.102
12.5	0.37	0.166	0.108	0	0.226	0.153	0.337	1.845	0.114	0.006	-0.019	-0.112			0.193	1.505
10	-0.403	-0.326			0.001	-0.005			0.035	-0.07			-0.051	-0.246
5	0.113	0.164			0.795	0.85			0.057	-0.033			-0.023	0.641
2.5	0.566	0.55			0.951	0.952			0.046	-0.036			0.421	0.32
1.25	0.971	0.95			0.973	0.953			0.239	0.223			0.619	0.788
0.625	1.011	0.948	0.11	2.294	1.068	1.022	0.145	1.12	0.656	0.478	0.193	0.671	0.716	0.829	0.112	1.002
0.1	1.073	1.053	3.118	0.41	1.073	1.053	3.118	0.41	1.073	1.053	3.118	0.41	1.073	1.053	3.118	0.41

## Sheet: S. aureus
	Akintola				Bitter leaf				Effirin				Ejirinle
100	-0.066	0.048	0.011	-0.029	0.049	-0.153	0.112	0.02	0.019	0.821	0.142	0.136	-0.374	-0.563	0.032	0.089
50	0.043	0.125	0.556	0.544	0.082	0.066	-0.004	-0.095	1.362	1.433	1.297	1.312	-0.49	-0.512	-0.439	-0.447
25	0.109	0.111	0.967	1.133	-0.108	-0.202	-0.012	0.042	1.264	1.253	1.309	1.22	-0.265	-0.261	-0.204	-0.21
12.5	1.053	1.162	1.247	1.191	-0.207	-0.333	-0.086	-0.083	1.213	1.227	1.309	1.22	-0.396	-0.378	-0.204	-0.21
6.25	1.159	1.1			-0.137	-0.23			1.071	1.139			-0.104	-0.125
0.1	0.979	1.021	1.026	0.974	0.979	1.021	1.026	0.974	0.979	1.021	1.026	0.974	0.979	1.021	1.026	0.974
	Igi Odan				Mango				Neem Tree				Sorghum
100	0.972	0.918	1.199	1.272	-0.034	-0.13	-0.242	-0.222	0.042	0.027	-0.249	0.233	-0.001	0.216	-0.008	0.42
50	0.981	0.793	0.931	1.04	0.157	0.118	0.039	0.078	0.341	0.126	0.531	0.388	0.755	0.732	0.398	0.172
25	0.924	1.283	0.839	0.849	0.085	-0.068	0.34	0.307	0.684	0.473	0.056	0.053	1.148	1.03	0.667	0.605
12.5	1.452	1.39	0.839	0.849	-0.07	-0.13	0.097	0.223	1.138	0.934	0.964	1.159	1.317	1.326	1.197	1.217
6.25	1.025	1.043			1.058	0.087			0.977	1.138			1.184	1.117
0.1	0.979	1.021	1.026	0.974	0.979	1.021	1.026	0.974	0.979	1.021	1.026	0.974	0.979	1.021	1.026	0.974
	Ajarere				Akogun				Igbaluwere				Igi Odan 2
100	0.078	0.04	0.322	-0.163	0.575	0.592	0.166	-0.001	0.078	0.071	-0.104	-0.006	-0.022	0.01	0.051	0.081
50	-0.111	-0.392	0.206	-0.164	0.778	0.772	0.776	0.685	-0.075	-0.039	-0.275	0.103	-0.484	-0.458	-0.386	0.27
25	0.064	0.073	0.068	-0.005	-0.076	-0.182	1.153	1.041	0.094	-0.002	-0.204	-0.153	-0.024	0.021	-0.077	-0.181
12.5	0.38	0.225	0.044	0.1	0.125	0.069	0.773	0.788	0.025	0.009	0.021	0.132			0.08	0.532
10	-0.155	-0.529			0.039	0.517			-0.049	-0.125			-0.047	-0.512
5	0.176	0.342			0.829	0.854			-0.034	-0.145			-0.13	-0.022
2.5	0.954	0.567			1.041	1.06			0.062	-0.011			0.4	0.272
1.25	1.214	0.998			1.05	1.02			0.21	0.329			0.612	0.568
0.625	0.877	0.912	0.684	0.7	1.099	1.08	0.557	0.554	0.495	0.627	0.302	0.221	0.796	0.802	0.384	0.598
0.1	0.996	1.002	1.046	0.904	0.996	1.002	1.046	0.904	0.996	1.002	1.046	0.904	0.996	1.002	1.046	0.904
