# Supplementary material for: Acute gastroenteritis and the usage pattern of antibiotics and traditional herbal medications for its management in a Nigerian community
Source: PLoS One. 2021 Oct 4;16(10):e0257837. doi: 10.1371/journal.pone.0257837 (PMC8490005; doi:10.1371/journal.pone.0257837)
Supplement: S3 Data — (XLS) [file pone.0257837.s005.xls]

## Sheet: AGE Questionnaire Responses
Age	Religion	Sex	LGA	Area	Dysentery	Dysentery_duration	Diarrhoea	Diarrhoea_duration	No_stools	Vomiting	Vomiting_duration	Fever	Fever_duration	Rashes	Rashes_duration	Aching_limbs	Aching_limbs_duration	Stomach_cramps	Stomach_cramps_duration	Treatment	Herb_A	Herb_B	Herb_C	Herb_duration	Herb_source	Antibiotic_A	Antibiotic_B	Antibiotic_C	Antibiotic_duration	Antibiotic_source
48	Muslim	Female	Ifelodun	Omupo	No		No			No		No		No		No		No		Neither	None	None	None			None	None	None
17	Christianity	Male	Ifelodun	Omupo	No		Yes	1		Yes	1	Yes		No		Yes		No		Antibiotics	None	None	None			No response	No response	No response		Doctor
20	Christianity	Female	Ifelodun	Omupo	No		Yes	2		Yes		No		No		No		Yes		Antibiotics	None	None	None			No response	No response	No response
20	No response	Female	Ifelodun	Omupo	No		No			No		No		No		No		No		Neither	None	None	None			None	None	None
20	Christianity	Female	Ifelodun	Omupo	Yes		Yes			No		No		No		No		No		Antibiotics	None	None	None			Ampicillin	Metronidazole	Doxycycline		Self
20	Christianity	Female	Ifelodun	Omupo	No		Yes			No		Yes		Yes		Yes		No		Antibiotics	None	None	None			Amoxicillin	None	None		Self
20	Christianity	Female	Ifelodun	Omupo	No		Yes		3	Yes		No		No		No		Yes		Antibiotics	None	None	None			Tetracycline	Ampicillin	Metronidazole		Self
20	Christianity	Female	Ifelodun	Omupo	No		No			No		No		No		No		No		Neither	None	None	None			None	None	None
21	Christianity	Female	Ifelodun	Omupo	No		Yes	1	3	Yes		Yes		No		No		Yes		Antibiotics	None	None	None			No response	No response	No response		No Response
21	Christianity	Female	Ifelodun	Omupo	No		Yes	1	2	Yes		Yes		No		No		Yes		Neither	None	None	None			No response	No response	No response
20	Christianity	Female	Ifelodun	Omupo	No		Yes	1	2	No		No		No		No		Yes	3	Antibiotics	None	None	None			Metronidazole	Doxycycline	Ampicillin		Self
	Muslim	Female	Ifelodun	Omupo	Yes		Yes			No		Yes		No		No		Yes		Antibiotics	None	None	None			Metronidazole	None	None		Pharmacist
18	Christianity	Female	Ifelodun	Omupo	No		No			No		No		No		No		No		Antibiotics	None	None	None			Metronidazole	Amoxicillin	None		Self
	Christianity	Male	Ifelodun	Omupo	No		Yes	1		No		No		No		Yes		Yes		Antibiotics	None	None	None						1	Pharmacist
35	Christianity	Female	Ifelodun	Omupo	No		No	2	3	No		Yes	7	No		Yes	7	Yes	7	Traditional Herb	No response	No response	No response		Self
	Christianity	Male	Ifelodun	Omupo	No		Yes	3		No		Yes		No		No		No		Antibiotics	None	None	None			Chloranphenicol	None	None		Pharmacist
	Christianity	Male	Ifelodun	Omupo	No		No			No		Yes		Yes		No		Yes		Traditional Herb	No response	No response	No response		Other	None	None	None
52	Christianity	Female	Ifelodun	Omupo	No		Yes	1	3	No		Yes	1	No		Yes	1	Yes	1	Antibiotics	None	None	None			Metronidazole	None	None		Self
30	Christianity	Male	Ifelodun	Omupo	No		Yes	1	1	No		Yes		No		Yes		No		Traditional Herb	Agbo Iba	None	None		Self	None	None	None
25	Muslim	Male	Ifelodun	Omupo	No		No		1	No		No		No		No		No			None	None	None			No response	No response	No response
22	Christianity	Male	Ifelodun	Omupo	No		No		2	No		No		No		No		No		Antibiotics	None	None	None			None	None	None
38	Christianity	Female	Ifelodun	Omupo	No		No	2	3	No		Yes		No		Yes		Yes		Antibiotics	None	None	None			Tetracycline	Metronidazole	None		Self
21	Christianity	Female	Ifelodun	Omupo	Yes	1	Yes		7	No		Yes	1	No		Yes	1	Yes	1	Antibiotics	No response	No response	No response			Ciprofloxacin	Metronidazole	None	3	Doctor
48	Muslim	Female	Ifelodun	Omupo	No		No			No		No		No		No		No		Neither	None	None	None			None	None	None
22	Muslim	Female	Ifelodun	Omupo	No		Yes	2		No		No		No		No		Yes	1	Traditional Herb	Agbo Jedi	None	None	3	Self	None	None	None
24	Muslim	Female	Ifelodun	Omupo	No		No			Yes	1	Yes	1	No		No		Yes	2	Neither	None	None	None			None	None	None
21	Muslim	Female	Ifelodun	Omupo	No		No			Yes	1	Yes	1	No		No		Yes	1	Neither	None	None	None			None	None	None
30	Traditional	Female	Ifelodun	Omupo	No		No			Yes	1	Yes	1	No		No		Yes	1	Neither	None	None	None			None	None	None
32	Christianity	Female	Ifelodun	Omupo	No		Yes			Yes		Yes		No		No		Yes		Antibiotics	None	None	None			Ciprofloxacin	Metronidazole	None		Doctor
40	No response	No response	Ifelodun	Omupo	No		No			Yes		Yes		No		Yes		Yes		Neither	None	None	None			None	None	None
39	Muslim	Male	Ifelodun	Omupo	No		No			No		No		No		No		No		Neither	None	None	None			None	None	None
27	Christianity	Male	Ifelodun	Omupo	No		No			No		No		No		No		No		Neither	None	None	None			No response	No response	No response
20	Christianity	Male	Ifelodun	Omupo	No		No			No		No		Yes		No		No		Traditional Herb	Agbo Iba	None	None		Self	None	None	None
30	Christianity	Male	Ifelodun	Omupo	No		No			No		Yes	2	No		No		No		Neither	None	None	None			None	None	None
25	Christianity	Female	Ifelodun	Omupo	Yes		Yes	1	1	Yes	1	No		No		No		No		Antibiotics	None	None	None			Metronidazole	Ciprofloxacin	None		Doctor
67	Muslim	Male	Ifelodun	Omupo	No		Yes			Yes		Yes		No	1	Yes		Yes	1	Antibiotics	No response	No response	No response			Metronidazole	None	None		Pharmacist
45	Christianity	Male	Ifelodun	Omupo	No		Yes			Yes		Yes		Yes		Yes		Yes		Traditional Herb	Bitter Leaf	None	None		Self	None	None	None
20	No response	No response	Isin	Edidi	No		Yes	3	1	Yes	2	Yes	3	No		No		Yes	2	Antibiotics	None	None	None			Metronidazole	None	None		Doctor
30	Muslim	Female	Isin	Edidi	Yes	3	Yes	4		Yes	2	Yes	4	No		No		Yes	2	Neither	None	None	None			None	None	None
30	Muslim	No response	Isin	Edidi	No		No			Yes		Yes		No		No		No		Neither	None	None	None			None	None	None
23	Muslim	No response	Isin	Edidi	Yes		Yes	1	5	Yes	2	Yes	2	No		No		Yes		Antibiotics	None	None	None			Ciprofloxacin	Metronidazole	None	11	Doctor
24	Christianity	No response	Isin	Edidi	Missing		Missing			Missing		Missing		Missing		Missing		Missing			No response	No response	No response			No response	No response	No response
24	Traditional	Female	Isin	Edidi	No		No			No		No		No		No		No		Neither	None	None	None			No response	No response	No response
	Muslim	Female	Isin	Edidi	No		Yes	7	4	Yes	7	Yes	7	No		No		Yes	7	Traditional Herb	Agbo Jedi	None	None	4	Self	None	None	None
	No response	Female	Isin	Edidi	Yes		Yes		3	No		Yes		No		No		Yes		Antibiotics	None	None	None			Metronidazole	None	None		Self
	Muslim	Female	Isin	Edidi	Yes		Yes	7	4	Yes	7	Yes	7	Yes		No		Yes	7	Traditional Herb	Agbo Jedi	None	None		No Response	None	None	None
	Muslim	Female	Isin	Edidi	Yes		Yes	7	4	Yes	7	Yes	7	Yes		Yes		Yes	7	Traditional Herb	Agbo Iba	None	None	3	Hebalist	None	None	None
	No response	No response	Isin	Edidi	No		Yes		5	No		Yes	7	No		No		Missing		Antibiotics	None	None	None			Ceftriaxone	None	None		Doctor
21	Muslim	Female	Isin	Edidi	Yes	2	Yes	2	5	Yes	1	Yes	1	No		No		Yes	2	Antibiotics	None	None	None			Metronidazole	None	None		Health Wroker
	Christianity	Female	Isin	Edidi	No		Yes		4	Yes	1	Yes	7	No		No		Yes	7	Traditional Herb	Agbo Jedi	None	None		Self	None	None	None
21	Christianity	Female	Isin	Edidi	No		No			No		No		No		No		No		Neither	None	None	None			None	None	None
26	Christianity	Female	Isin	Edidi	No		No			No		No		No		No		No		Antibiotics	None	None	None			Ciprofloxacin	None	None		Health Wroker
26	Christianity	Female	Isin	Edidi	No		No			No		No		No		No		No		Antibiotics	None	None	None			No response	No response	No response
24	Christianity	Male	Isin	Edidi	No		No			No		No		No		Yes		No		Neither	None	None	None			None	None	None
30	Christianity	No response	Isin	Edidi	Yes		Yes			Yes	1	Yes		Yes		No		Yes		Herb and Antibiotics	No response	No response	No response		Self	Amoxicillin	None	None		Doctor
	Muslim	Male	Isin	Edidi	No		No			No		No		No		No		No		Neither	None	None	None			None	None	None
23	Christianity	Female	Isin	Edidi	No		Yes	1		No		Yes	1	No		No		Yes	1	Antibiotics	None	None	None			Metronidazole	None	None	1	Doctor
22	Muslim	Female	Isin	Edidi	Yes	2	Yes	2	5	Yes	1	Yes	1	No		No		Yes	2	Antibiotics	None	None	None			Metronidazole	None	None		Health Wroker
20	Muslim	Female	Isin	Edidi	No		Yes			Yes	1	Yes		No		No		Yes		Antibiotics	None	None	None			Unknown	Unknown	Unknown		Doctor
30	Christianity	Female	Isin	Edidi	No		Yes	7		Yes	7	Yes		No		No		Yes		Antibiotics	None	None	None			Ciprofloxacin	Ampicillin	None		Doctor
38	Christianity	Male	Ilorin South	Basin	No		Yes	1	2	No		No		No		No		Yes	1	Neither	None	None	None			None	None	None
38	Christianity	Male	Ilorin South	Basin	No		Yes	1	3	No		No		No		No		Yes	1	Antibiotics	None	None	None			Metronidazole	None	None	1	Self
	Christianity	Male	Ilorin South	Basin	No		Yes	2	3	No		No		No		Yes	1	Yes	1	Antibiotics	None	None	None			Metronidazole	None	None	1	Self
27	Christianity	Female	Ilorin South	Basin	Yes		Yes	5	4	Yes	2	Yes	2	No		Yes	2	Yes	3	Antibiotics	None	None	None			Metronidazole	None	None	1	Health Wroker
33	No response	No response	Ifelodun	Omupo	Yes	4	Yes	2	4	Yes	4	No		No		Yes		Yes		Traditional Herb	No response	No response	No response		Other	None	None	None
31	Muslim	Male	Ifelodun	Omupo	Yes	2	Yes	3		Yes	2	No		No		Yes		Yes		Traditional Herb	No response	No response	No response		Self	None	None	None
46	Christianity	Male	Ifelodun	Omupo	No		No			No		Yes	7	No		No		No		Neither	No response	No response	No response			No response	No response	No response
24	Muslim	No response	Ifelodun	Omupo	No		No			No		Yes		No		Yes		Yes		Neither	No response	No response	No response			No response	No response	No response
16	Muslim	Male	Ifelodun	Omupo	Yes	1	No			Yes	1	Yes	1	Yes	1	Yes	1	Yes	1	Neither	None	None	None			None	None	None
45	Christianity	Female	Ifelodun	Omupo	No		No			No		No		No		No		No		Antibiotics	None	None	None			No response	No response	No response		Health Wroker
19	Muslim	Female	Ifelodun	Omupo	No		Yes	5		Yes	5	Yes	6	Yes	1	Yes	1	Yes	5	Antibiotics	None	None	None			No response	No response	No response	2	Doctor
48	Christianity	Female	Ifelodun	Omupo	Yes	3	Yes		3	No		No		Yes		No		No		Herb and Antibiotics	Hebal Cleanser	None	None		No Response	Amplicox	Tetracycline	Metronidazole	7	Health Wroker
	Muslim	No response	Ifelodun	Omupo	No		Yes	2	1	Yes	1	No		No		Yes		Yes		Herb and Antibiotics	Bitter Leaf	None	None		Self	Metronidazole	None	None		Self
	Christianity	Male	Ifelodun	Omupo	No		No			No		No		No		No		No		Neither	None	None	None			None	None	None
40	Christianity	Female	Ifelodun	Omupo	Yes	3	Yes	1	2	No		No		No		Yes		No		Antibiotics	None	None	None			Metronidazole	None	None	3	Doctor
14	Muslim	Male	Ifelodun	Omupo	Yes	2	No		2	Yes	2	Yes	2	No		No		Yes	1	Herb and Antibiotics	Filasco	Bitter Leaf	None		Other	Metronidazole	None	None		Self
74	Muslim	Female	Ifelodun	Omupo	No		Yes		1	No		Yes	1	No		Yes		No		Traditional Herb	Kaka doro	Kana furu	Atare		Self	None	None	None
38	Christianity	Female	Ifelodun	Omupo	Yes	1	Yes	1	3	Yes	1	No		No		No		Yes	1	Herb and Antibiotics	Agbo Iba	None	None		Self	Metronidazole	None	None		Pharmacist
42	Muslim	Female	Ifelodun	Omupo	No		Yes		2	No		No		No		No		No		Neither	None	None	None			None	None	None
25	Muslim	Male	Ifelodun	Omupo	No		Yes		1	No		Yes		No		No		No		Neither	None	None	None			None	None	None
38	Christianity	No response	Ifelodun	Omupo	No		Yes		1	No		No		Yes	2	Yes	2	Yes	1	Traditional Herb	No response	No response	No response		No Response	None	None	None
19	Muslim	Female	Ifelodun	Omupo	No		Yes	1	4	No		No		No		Yes	1	Yes	2	Neither	None	None	None			None	None	None
29	Muslim	Male	Ifelodun	Omupo	No		Yes	3		Yes	1	No		No		No		Yes		Traditional Herb	Marike	Cacia	Alagagu		Other	None	None	None
65	Christianity	Male	Ifelodun	Omupo	No		Yes	1	2	No		No		No		Yes	1	Yes	1	Traditional Herb	Agomu	None	None		Hebalist	None	None	None
45	Muslim	Female	Ifelodun	Omupo	Yes		Yes		1	Yes		No		Yes		Yes		No		Antibiotics	None	None	None			Metronidazole	None	None		Pharmacist
35	Muslim	Male	Ifelodun	Omupo	No		Yes		2	No		Yes	1	Yes	2	Yes	1	No		Herb and Antibiotics	Agbo Iba	Agbo Jedi	None		Hebalist	Metronidazole	None	None		Pharmacist
16	Christianity	Female	Ifelodun	Omupo	No		No			Yes	1	Yes	2	Yes	2	Yes	3	Yes	1	Antibiotics	None	None	None			Amoxicillin	None	None		Health Wroker
28	Christianity	Male	Ifelodun	Omupo	No		No			No		Yes	5	Yes	2	Yes	2	Yes	2	Traditional Herb	Agbo Jedi	Agbo Iba	None		Hebalist	None	None	None
70	Muslim	No response	Ifelodun	Omupo	No		Yes	3	3	Yes	1	Yes	1	Missing		Yes	3	Yes	3	Antibiotics	None	None	None			No response	No response	No response		Doctor
53	Christianity	Male	Ifelodun	Omupo	No		Yes		3	No		No		No		Yes		No		Antibiotics	None	None	None			Metronidazole	Tetracycline	None		Self
21	Muslim	Female	Ifelodun	Omupo	No		Yes	1	1	Yes	1	Yes	1	Yes		Yes	1	Yes		Herb and Antibiotics	No response	No response	No response			Metronidazole	Tetracycline	None
40	Muslim	Female	Ifelodun	Omupo	No		Yes		2	No		Yes	1	No		Yes		Yes	1	Herb and Antibiotics	No response	No response	No response		Self	Amplicox	Amoxicillin	None		Self
17	Muslim	Female	Ifelodun	Omupo	No		Yes	3	2	Yes	1	Yes	3	No		No		Yes	3	Antibiotics	None	None	None			Amoxicillin	Amplicox	None	3	Health Wroker
61	Muslim	Male	Ifelodun	Omupo	Yes	3	Yes	1	1	No		No		No		Yes		No		Herb and Antibiotics	Bitter Leaf	None	None	1	Self	Tetracycline	None	None		Self
26	Christianity	Male	Ifelodun	Omupo	Yes		Yes		5	No		No		No		Yes	7	Yes		Traditional Herb	No response	No response	No response		Self	None	None	None
22	Muslim	Male	Ifelodun	Omupo	Yes	7	Yes	7	4	No		Yes		No		Yes	4	Yes	3	Antibiotics	None	None	None			Ciprofloxacin	No response	No response		Pharmacist
23	Muslim	Male	Ifelodun	Omupo	No		No			Missing		Yes	3	Yes	5	Missing	1	No		Traditional Herb	Filasco	None	None		Self	None	None	None
	Muslim	Male	Ifelodun	Omupo	No		Yes	4		Yes	2	No		Yes		No		No		Traditional Herb	No response	No response	No response		Self	None	None	None
15	Christianity	Female	Ifelodun	Omupo	Missing		Yes	1	3	No		Yes	2	No		Yes	1	Yes	1	Antibiotics	None	None	None			Metronidazole	None	None		Health Wroker
45	Christianity	No response	Ifelodun	Omupo	Yes	1	No			Yes	1	Yes	1	Yes	1	Yes	5	No		Antibiotics	None	None	None			No response	No response	No response		Doctor
39	Christianity	Female	Ifelodun	Omupo	No		No			No		No		No		No		No		Herb and Antibiotics	Agbo Iba	None	None		No Response	Amplicox	None	None	3	Doctor
	Christianity	Male	Ifelodun	Omupo	No		Yes	1	3	No		No		No		No		No		Antibiotics	None	None	None			Metronidazole	None	None		Self
45	Christianity	Female	Ifelodun	Omupo	Yes	3	Yes	5		Yes	5	Yes	5	Yes	5	Yes	5	Yes	5	Herb and Antibiotics	Bitter Leaf	None	None	5	Self	Amoxicillin	None	None	5	Doctor
31	Muslim	No response	Ifelodun	Omupo	No		No			No		No		No		No		No		Traditional Herb	Bitter Leaf	None	None		Self	None	None	None
26	Muslim	Male	Ifelodun	Omupo	Yes	3	Yes	3	2	No		Yes		No		Yes		No		Neither	None	None	None			None	None	None
33	Christianity	Female	Ifelodun	Omupo	No		Yes		1	No		No		No		Yes		Yes		Neither	None	None	None			None	None	None
62	Muslim	Male	Ifelodun	Omupo	No		Yes		1	No		No		No		Yes		No		Neither	None	None	None			None	None	None
35	Muslim	Female	Ifelodun	Omupo	No		No			No		No		No		No		No		Neither	None	None	None			None	None	None
45	Muslim	Female	Ifelodun	Omupo	Yes	4	Yes		3	No		No		No		Yes	2	Yes	2	Herb and Antibiotics	Bitter Leaf	None	None	4	No Response	Metronidazole	None	None		Self
76	Muslim	Female	Ifelodun	Omupo	Yes	5	No			No		Yes		No		Yes		Yes		Traditional Herb	Ewe Ogbon	None	None		Self	None	None	None
19	Muslim	Female	Ifelodun	Omupo	Yes	1	No		3	No		No		No		Yes	1	Yes	1	Antibiotics	None	None	None			Metronidazole	None	None	1	Self
23	Muslim	Male	Ifelodun	Omupo	Yes	5	No		1	No		No		No		Yes	1	No		Traditional Herb	Hebal Cleanser	None	None	1	Other	None	None	None
70	Muslim	Male	Ifelodun	Omupo	Yes		No			No		Yes	4	No		Yes		No		Herb and Antibiotics	Ewe Ogbon	None	None		Self	Unknown	None	None		Health Wroker
40	Christianity	Female	Ifelodun	Omupo	Yes	2	No		3	No		Yes	2	No		Yes	2	Yes	2	Antibiotics	None	None	None			Metronidazole	Tetracycline	None	3	Self
20	Muslim	Male	Oyun	Ojoku	No		Yes	5		No		No		No		No		No		Herb and Antibiotics	Agbo Jedi	Agbo Iba	Akogun		Self	Unknown	Unknown	Unknown		Health Wroker
44	Muslim	Male	Oyun	Ojoku	Yes		Yes		5	No		Yes		No		Yes		Yes		Herb and Antibiotics	Agbo Iba	Agbo Jedi	None	7	Other	Unknown	Unknown	Unknown		Pharmacist
38	Muslim	Male	Oyun	Ojoku	Yes	1	Yes	3	2	No		No		No		Yes		Yes		Herb and Antibiotics	Agomu	None	None		No Response	Unknown	Unknown	Unknown		Health Wroker
	Muslim	Female	Oyun	Ojoku	No		Yes		1	No		No		No		No		No		Herb and Antibiotics	Agomu	None	None			Unknown	Unknown	Unknown		Doctor
	Christianity	Male	Oyun	Ojoku	No		Yes		1	No		Yes		No		No		Yes		Antibiotics	None	None	None			Metronidazole	None	None		Health Wroker
	Muslim	Female	Oyun	Ojoku	No		Yes		3	Missing		Yes		No		Yes		Yes		Traditional Herb	Agbo Iba	None	None		Self	None	None	None
	No response	No response	Oyun	Ojoku	No		Yes		1	No		No		No		Yes		Yes		Antibiotics	None	None	None			Metronidazole	None	None		Self
36	Muslim	Female	Oyun	Ojoku	Yes	3	Yes	3	7	No		Yes		No		No		Yes		Herb and Antibiotics	Bitter Leaf	None	None		Self	Amplicox	None	None		Self
	Muslim	Female	Oyun	Ojoku	No		No		2	No		No		No		No		No		Traditional Herb	Agbo Jedi	None	None		Self	None	None	None
	Muslim	Female	Oyun	Ojoku	No		No		1	No		No		No		No		Yes		Neither	None	None	None			None	None	None
24	Christianity	Male	Oyun	Ojoku	No		Yes		1	No		No		No		Yes		No		Neither	None	None	None			None	None	None
20	Muslim	Female	Oyun	Ojoku	No		No			No		No		No		No		No		Antibiotics	None	None	None			Unknown	Unknown	Unknown		Doctor
50	Traditional	Female	Oyun	Ojoku	No		No		1	No		Yes		No		No		No		Neither	None	None	None			None	None	None
	Muslim	Female	Oyun	Ojoku	No		No			No		No		No		No		No		Neither	None	None	None			None	None	None
	Muslim	Female	Oyun	Ojoku	No		No		2	No		No		No		No		No		Neither	None	None	None			None	None	None
	Muslim	Female	Oyun	Ojoku	No		No			No		Yes	5	No		Yes	2	Yes	1	Neither	None	None	None			None	None	None
	Muslim	Female	Oyun	Ojoku	No		No			No		No		No		No		No		Neither	None	None	None			None	None	None
	Muslim	Female	Oyun	Ojoku	No		No		1	No		No		No		No		No		Neither	None	None	None			None	None	None
29	Muslim	Female	Oyun	Ojoku	No		No			No		No		No		No		No		Neither	None	None	None			None	None	None
24	Muslim	Male	Oyun	Ojoku	No		Yes		4	No		No		No		No		No		Antibiotics	None	None	None			Unknown	Unknown	Unknown		Self
	Muslim	Male	Oyun	Ojoku	Yes	5	Yes		2	No		Yes		Yes		No		No		Traditional Herb	Agbo Jedi	Agomu	None		Other	None	None	None
26	Christianity	Female	Oyun	Ojoku	No		No			No		No		No		No		No		Neither	None	None	None			None	None	None
21	Muslim	Male	Oyun	Ojoku	No		No			No		No		No		No		No		Antibiotics	None	None	None			Metronidazole	None	None		No Response
45	Christianity	Female	Oyun	Ojoku	Yes		Yes			Yes		No		Yes		No		No		Antibiotics	None	None	None			Metronidazole	None	None		Doctor
38	Christianity	Female	Oyun	Ojoku	Yes	6	Yes	5	5	Yes		No		Yes		Yes		Yes		Herb and Antibiotics	Agbo Jedi	None	None		No Response	Unknown	Unknown	Unknown		No Response
25	Christianity	Female	Oyun	Ojoku	No		No			Yes		No		Missing		Yes		No		Traditional Herb	Agbo Iba	None	None		No Response	None	None	None
29	Christianity	No response	Oyun	Ojoku	No		Yes			Yes		No		No		No		No		Antibiotics	Agbo Iba	None	None		Health Wroker	None	None	None
	Christianity	Male	Oyun	Ojoku	No		No			No		No		No		No		No		Antibiotics	None	None	None			Metronidazole	None	None		No Response
30	Christianity	Female	Oyun	Ojoku	Yes		Yes		3	Missing		Yes		Yes		No		Yes		Traditional Herb	Agbo Iba	None	None		No Response	None	None	None
	Muslim	Female	Oyun	Ojoku	Yes		Yes		1	No		Yes		No		Yes		Yes		Traditional Herb	Agbo Iba	None	None		No Response	None	None	None
35	Traditional	Male	Oyun	Ojoku	No		Yes		5	Yes	3	Yes		No		No		Yes		Traditional Herb	Agbo Jedi	None	None		Hebalist	None	None	None
33	Christianity	Male	Oyun	Ojoku	Yes		Yes			No		No		Yes		Yes		Yes		Antibiotics	None	None	None			Metronidazole	None	None		Pharmacist
42	Christianity	Female	Oyun	Ojoku	Yes		Yes			Missing		No		Yes		Yes		Yes		Traditional Herb	Agbo Iba	None	None		No Response	None	None	None
27	Muslim	Male	Oyun	Ojoku	Yes		Yes	7	5	No		No		Yes		Yes		Yes		Traditional Herb	Agbo Iba	None	None		No Response	Unknown	Unknown	Unknown		Health Wroker
46	Muslim	Male	Oyun	Ojoku	Yes		Yes			Yes		Yes		Yes		Yes		Yes		Antibiotics	None	None	None			Metronidazole	None	None		Health Wroker
27	Muslim	Female	Oyun	Ojoku	Yes		Yes			Yes		Yes		Yes		Yes		Yes		Neither	None	None	None			None	None	None
23	Christianity	Female	Oyun	Ojoku	Yes		No	2	5	No		No		No		Yes		Yes		Herb and Antibiotics	No response	No response	No response		No Response	Metronidazole	Amplicox	None		Pharmacist
	Muslim	Female	Oyun	Ojoku	No		No			No		No		Yes	5	Yes	1	Yes	1	Herb and Antibiotics	Bitter Leaf	None	None		No Response	None	None	None
23	Muslim	Male	Oyun	Ojoku	No		No			No		Yes		No		No		No		Neither	None	None	None			None	None	None
	No response	No response	Oyun	Ojoku	Missing		Missing			Missing		Missing		Missing		Missing		Missing
22	Christianity	Male	Oyun	Ojoku	Yes		No		2	No		No		No		Yes		Yes		Antibiotics	None	None	None			Unknown	Unknown	Unknown		Doctor
	Muslim	Female	Oyun	Ojoku	No		No		2	No		No		No		Yes		No		Traditional Herb	Agbo Iba	None	None		Self	None	None	None
30	Christianity	Female	Oyun	Ojoku	Yes	5	Yes	5	6	Yes		Yes		Yes		Yes		Yes		Traditional Herb	Agbo Iba	None	None		Hebalist	None	None	None
21	Muslim	Male	Oyun	Ojoku	No		No			No		No		No		No		No		Neither	None	None	None			None	None	None
20	Muslim	Male	Oyun	Ojoku	No		Yes	3	4	No		No		No		No		No		Antibiotics	None	None	None			Unknown	Unknown	Unknown		No Response
25	Christianity	No response	Oyun	Ojoku	No		Yes		5	No		No		No		No		No		Antibiotics	None	None	None			Metronidazole	None	None		No Response
	No response	No response	Oyun	Ojoku	No		No			No		No		No		No		No		Neither	None	None	None			None	None	None
	No response	Male	Oyun	Ojoku	No		No			No		No		No		No		No		Neither	None	None	None			None	None	None
23	Christianity	Female	Oyun	Ojoku	Yes		Yes		2	No		No		No		Yes		Yes		Antibiotics	None	None	None			Metronidazole	None	None		No Response
20	Muslim	Male	Oyun	Ojoku	Yes	4	Yes	8		No		Yes		No		Yes		Yes		Traditional Herb	Agbo Jedi	None	None		Self	None	None	None
66	Christianity	Male	Ilorin East	Apado	Yes	3	Yes	3	5	No		Yes	3	Yes	2	Yes	3	Yes		Herb and Antibiotics	Agbo Iba	Igi odan	None		Self	No response	No response	No response		Health Wroker
15	Muslim	Male	Ifelodun	Alakuko	No		Yes	4	2	No		No		Yes	1	No		No		Traditional Herb	Agbo Iba	None	None	5	Self	None	None	None
65	Muslim	Male	Ifelodun	Alakuko	Yes	2	No		4	Yes	1	Yes	4	No		No		No		Antibiotics	None	None	None			Amplicox	Tetracycline	Metronidazole	3	Self
20	Traditional	Female	Ifelodun	Alakuko	No		No		1	No		Yes	2	No		No		Yes		Traditional Herb	Akintola leaves	None	None	2	Self	None	None	None
	No response	No response	Ifelodun	Alakuko	Missing		Missing			Missing		Missing		Missing		Missing		Missing
	Muslim	Female	Ifelodun	Alakuko	No		Yes	3		Missing		Yes		No		Missing		Yes		Antibiotics	None	None	None			No response	No response	No response		Doctor
12	Muslim	Male	Ifelodun	Alakuko	No		No			Missing		Yes		No		No		Yes			No response	No response	No response			No response	No response	No response
4	No response	No response	Ifelodun	Alakuko	No		Yes	4		Yes		No		No		No		Missing		Antibiotics	No response	No response	No response			No response	No response	No response		Doctor
30	Christianity	Female	Ifelodun	Alakuko	No		No	3		No		No		No		No		No		Herb and Antibiotics	No response	No response	No response		Self	No response	No response	No response		Health Wroker
20	Christianity	Female	Ifelodun	Alakuko	Yes		Yes	2		No		Yes		No		No		No		Antibiotics	None	None	None			No response	No response	No response		Health Wroker
50	Muslim	Female	Ifelodun	Alakuko	No		No			No		No		No		No		No		Neither	None	None	None			None	None	None
50	Christianity	Male	Ifelodun	Alakuko	No		No			No		No		No		No		No		Antibiotics	None	None	None			Ciprofloxacin	Metronidazole	None		Health Wroker
50	Muslim	Female	Ifelodun	Alakuko	No		Yes		3	Yes	1	Yes	3	No		No		No		Antibiotics	None	None	None			No response	No response	No response		Health Wroker
68	Muslim	Female	Ifelodun	Alakuko	No		No			No		Yes		No		Yes		No		Neither	None	None	None			None	None	None
75	Muslim	Female	Ifelodun	Alakuko	No		No			No		No		No		Yes		No		Antibiotics	None	None	None			Metronidazole	None	None		Self
24	Muslim	Female	Ifelodun	Alakuko	No		No			No		Yes		No		Yes		No		Traditional Herb	Dongoyaro	None	None		No Response	None	None	None
71	Muslim	Female	Ifelodun	Alakuko	No		No			No		No		No		Yes		No		Herb and Antibiotics	Dongoyaro	None	None		No Response	No response	No response	No response		Doctor
75	Christianity	Female	Ifelodun	Alakuko	Yes		No			Yes		No		No		Yes		Yes		Antibiotics	No response	No response	No response			No response	No response	No response		Doctor
	Muslim	Female	Ifelodun	Alakuko	No		No			No		No		No		Yes		No		Antibiotics	No response	No response	No response			No response	No response	No response		Doctor
25	Muslim	Female	Ifelodun	Alakuko	No		No			No		No		No		Yes		No		Neither	No response	No response	No response			No response	No response	No response
50	Muslim	Male	Ifelodun	Alakuko	No		No		2	No		No		No		Yes		No		Neither	No response	No response	No response			No response	No response	No response
40	Muslim	Female	Ifelodun	Alakuko	No		No		2	No		No		No		Yes		No		Neither	No response	No response	No response			No response	No response	No response
	No response	No response	Ifelodun	Alakuko	Yes		Yes	3		Yes		No		No		Yes		Yes		Herb and Antibiotics	No response	No response	No response		Hebalist	No response	No response	No response		Health Wroker
	No response	No response	Ifelodun	Alakuko	Yes		No	2		No		Missing		Missing		Missing		Yes		Herb and Antibiotics	No response	No response	No response		Hebalist	No response	No response	No response		Health Wroker
	No response	No response	Ifelodun	Alakuko	Yes		Yes	3		Yes		Missing		Missing		Missing		Missing		Herb and Antibiotics	No response	No response	No response		Hebalist	No response	No response	No response		Health Wroker
	No response	No response	Ifelodun	Alakuko	Yes		No	2		No		Missing		Missing		Missing		Yes		Herb and Antibiotics	No response	No response	No response		Hebalist	No response	No response	No response		Health Wroker
	No response	No response	Ifelodun	Alakuko	Yes		No	2		No		Missing		Missing		Missing		Yes		Herb and Antibiotics	No response	No response	No response		Hebalist	No response	No response	No response		Health Wroker
	No response	No response	Ifelodun	Alakuko	Yes		No	2		No		Missing		Missing		Missing		Yes		Herb and Antibiotics	No response	No response	No response		Hebalist	No response	No response	No response		Health Wroker
	No response	No response	Ifelodun	Alakuko	Yes		No	2		No		Missing		Missing		Missing		Yes		Herb and Antibiotics	No response	No response	No response		Hebalist	No response	No response	No response		Health Wroker
	No response	No response	Ifelodun	Alakuko	Yes		No	2		No		Missing		Missing		Missing		Yes		Herb and Antibiotics	No response	No response	No response		Hebalist	No response	No response	No response		Health Wroker
	No response	No response	Ifelodun	Alakuko	Yes		No	3		No		Missing		Missing		Missing		Yes		Herb and Antibiotics	No response	No response	No response		Hebalist	No response	No response	No response		Health Wroker
	No response	No response	Ifelodun	Alakuko	Yes		No	3		No		Missing		Missing		Missing		Yes		Herb and Antibiotics	No response	No response	No response		Hebalist	No response	No response	No response		Health Wroker
	Muslim	Male	Ifelodun	Alakuko	Yes		No	3	2	No		Missing		Missing		Missing		Yes		Herb and Antibiotics	No response	No response	No response		Hebalist	No response	No response	No response		Health Wroker
	Muslim	Female	Ifelodun	Alakuko	Yes		No	2		No		Missing		Missing		Missing		Yes		Herb and Antibiotics	No response	No response	No response		Hebalist	No response	No response	No response		Health Wroker
	Christianity	Male	Ifelodun	Alakuko	Yes		No	2		No		Missing		Missing		Missing		Yes		Herb and Antibiotics	No response	No response	No response		Hebalist	No response	No response	No response		Health Wroker
25	Muslim	Male	Ilorin East	Oke-Ose	No		Yes	3		No		Yes	2	No		Yes	7	Missing		Traditional Herb	No response	No response	No response		No Response	No response	No response	No response
	No response	No response	Ilorin East	Oke-Ose	No		Yes	3		No		No		No		No		Yes		Antibiotics	None	None	None			Metronidazole	None	None		Self
30	Muslim	No response	Ilorin East	Oke-Ose	No		No			Missing		Yes	1	Yes	3	Yes	5	Yes	1	Traditional Herb	No response	No response	No response		No Response	None	None	None
25	Christianity	Female	Ilorin East	Oke-Ose	No		No			No		No		No		Yes		No		Neither	None	None	None			None	None	None
33	Muslim	Female	Ilorin East	Oke-Ose	No		No			No		No		No		No		No		Antibiotics	None	None	None			Unknown	Unknown	Unknown		Doctor
24	Muslim	Female	Ilorin East	Oke-Ose	No		No			No		No		No		No		No		Neither	None	None	None			None	None	None
	Muslim	Female	Ilorin East	Oke-Ose	Yes	2	Yes	1	3	No		Yes		No		Yes		No		Herb and Antibiotics	No response	No response	No response		No Response	Metronidazole	None	None		Pharmacist
	Muslim	Male	Ilorin East	Oke-Ose	No		No			No		Yes		Yes		No		No		Neither	None	None	None			None	None	None
	Muslim	Female	Ilorin East	Oke-Ose	Yes	2	No	4		No		Yes		Yes		Yes		No		Traditional Herb	Ewe Ajarinle	None	None		Self	None	None	None
15	Muslim	Female	Ilorin East	Oke-Ose	Yes		No	1	3	No		Yes		Yes		No		No		Antibiotics	None	None	None			Unknown	Unknown	Unknown		Doctor
32	Muslim	Female	Isin	Isin	No		No			No		No		No		No		Yes		Neither	None	None	None			None	None	None
35	Muslim	Female	Ilorin South	Asa	Yes		Yes	5		No		Yes		No		Yes		Yes		Antibiotics	None	None	None			No response	No response	No response		No Response
	No response	Female	Ilorin East	Oke-Ose	Yes		No	1	1	No		Yes		No		No		Yes		Antibiotics	None	None	None			Metronidazole	Tetracycline	Ampicillin		Health Wroker
	Muslim	Male	Ilorin East	Oke-Ose	Missing		Yes	1		No		No		Yes		No		Yes		Neither	None	None	None			None	None	None
	Muslim	Female	Ilorin East	Oke-Ose	No		No	1		No		No		No		No		Yes		Neither	None	None	None			No response	No response	No response
40	Christianity	Female	Ilorin East	Oke-Ose	No		No			No		Yes	1	No		Yes	1	Yes	1	Herb and Antibiotics	Agbo Iba	None	None		Self	Ampicillin	None	None		Pharmacist
38	Christianity	Female	Ilorin East	Oke-Ose	No		No			No		No		No		Yes	1	No		Herb and Antibiotics	No response	No response	No response		No Response	No response	No response	No response		Pharmacist
29	Christianity	Female	Ilorin East	Oke-Ose	Yes	2	No	2	7	Missing		No		No		Yes	1	No		Antibiotics	None	None	None			No response	No response	No response		Doctor
27	Muslim	Male	Ilorin East	Oke-Ose	Yes	7	Yes	1	1	No		Yes	5	No		Yes	1	No		Traditional Herb	Bitter Leaf	Ewe Ajarinle	No response	3	Self	None	None	None
18	Muslim	No response	Ilorin East	Oke-Ose	Yes	1	Yes	1	2	Yes	1	No		No		No		Yes		Traditional Herb	No response	No response	No response		Other	None	None	None
45	Muslim	Male	Ilorin East	Oke-Ose	Yes		Missing			Missing		Yes		Yes	2	Yes		Yes		Antibiotics	None	None	None			No response	No response	No response		Pharmacist
25	Muslim	Female	Ilorin East	Oke-Ose	No		Yes	2		Yes		No		Yes	3	Yes	2	Yes	1	Herb and Antibiotics	No response	No response	No response		No Response	Metronidazole	Amoxicillin	None		Self
23	Christianity	Female	Ilorin East	Oke-Ose	No		No			No		No		No		No		No		Antibiotics	None	None	None			No response	No response	No response		No Response
28	Christianity	Female	Ilorin East	Oke-Ose	No		Yes	2		Missing		Yes	3	No		Yes	1	Yes	2	Antibiotics	None	None	None			No response	No response	No response		Self
20	Muslim	Female	Ilorin East	Oke-Ose	No		No			No		Yes	5	Yes		Yes	2	Yes	2	Antibiotics	None	None	None			No response	No response	No response		Pharmacist
30	Muslim	Female	Ilorin East	Oke-Ose	No		Yes	3		Missing		Yes	3	No		Yes	2	No		Antibiotics	None	None	None			No response	No response	No response		Health Wroker
	Muslim	Male	Ilorin East	Oke-Ose	No		Yes	1	3	Yes	2	Yes	3	No		No		Yes	2	Antibiotics	None	None	None			No response	No response	No response	7	Self
48	No response	No response	Ilorin East	Oke-Ose	Yes		Yes	3		No		Yes		No		No		No		Antibiotics	None	None	None			Metronidazole	No response	No response		Self
56	Christianity	No response	Ilorin East	Oke-Ose	Yes		Yes	1	6	No		Yes		No		Yes		Yes		Antibiotics	None	None	None			Metronidazole	None	None		Self
	No response	No response	Ilorin East	Oke-Ose	No		Yes	1	3	No		Yes		No		No		Yes		Traditional Herb	Agbo Jedi	None	None		Self	None	None	None
21	Muslim	No response	Ilorin East	Oke-Ose	No		Yes	1	3	Yes		Yes		No		Yes		No		Herb and Antibiotics	Agbo Jedi	None	None		Other	No response	No response	No response		Self
30	Muslim	Female	Ilorin East	Oke-Ose	No		Yes	1	2	Yes	3	Yes	5	Yes	1	Yes	1	Yes	1	Antibiotics	None	None	None			Metronidazole	None	None	3	Health Wroker
40	Muslim	Female	Ilorin East	Oke-Ose	No		No			No		Yes	7	Yes	31	No		Yes	1	Traditional Herb	Mango leaf	Ewe Ogbon	Efirin		Self	None	None	None
35	Muslim	Female	Ilorin East	Oke-Ose	No		Yes		1	No		No		No		No		No		Herb and Antibiotics	Agbo Iba	Awopa	None		Self	No response	No response	No response		Doctor
30	Muslim	Female	Ilorin East	Oke-Ose	No		No		1	No		No		No		Yes		No		Traditional Herb	Agbo Jedi	None	None		Self	None	None	None
40	Christianity	Female	Ilorin East	Oke-Ose	No		No		1	Yes	1	Yes	1	No		Yes		No		Antibiotics	None	None	None			Unknown	Unknown	Unknown		Doctor
32	Muslim	Female	Ilorin East	Oke-Ose	No		Yes		2	No		Yes	2	No		No		No		Traditional Herb	Agbo Iba	Awopa	None		Self	No response	No response	No response		Self
19	Christianity	Female	Ilorin East	Oke-Ose	No		No		1	No		No		No		No		Yes		Neither	None	None	None			None	None	None
43	Muslim	Female	Ilorin East	Oke-Ose	No		No	1		No		Yes		No		No		No		Herb and Antibiotics	Agbo Jedi	Awopa	None		Self	No response	No response	No response		Doctor
37	Muslim	Female	Ilorin East	Oke-Ose	Yes		No		2	No		Yes		Yes		No		No		Traditional Herb	Agbo Jedi	Awopa	None		Self	None	None	None
30	Muslim	Male	Ilorin East	Oke-Ose	No		No			No		No		No		No		No		Herb and Antibiotics	Agbo Jedi	None	None		Self	Amoxicillin	None	None		Doctor
28	Muslim	Male	Ilorin East	Oke-Ose	Yes		No		2	No		No		No		Yes		No		Antibiotics	None	None	None		Self	Amoxicillin	None	None		Pharmacist
40	Muslim	Female	Ilorin East	Oke-Ose	No		Yes	7	14	Yes	7	Yes		Yes		Yes		Yes		Antibiotics	None	None	None			Unknown	Unknown	Unknown		Doctor
20	Muslim	Female	Ilorin East	Oke-Ose	No		No			No		Yes	2	No		No		Yes	7	Antibiotics	None	None	None			Unknown	Unknown	Unknown		Pharmacist
18	Christianity	Male	Isin	Edidi	No		No			Yes		Yes		Yes		Yes		Yes		Antibiotics	None	None	None			Unknown	Unknown	Unknown		Doctor
19	Christianity	Male	Isin	Edidi	Yes	3	Yes		2	No		Yes		No		Yes		Yes		Antibiotics	None	None	None		Other	Tetracycline	None	None		Pharmacist
	Christianity	No response	Isin	Edidi	No		Yes		3	No		No		No		Yes		No		Traditional Herb	No response	No response	No response		No Response	None	None	None
45	Christianity	Male	Isin	Edidi	No		Yes	2	4	No		Yes		No		Yes		Yes		Herb and Antibiotics	Filasco	None	None		Other	Metronidazole	None	None		Pharmacist
23	Christianity	Male	Isin	Edidi	No		No			Missing		Missing		Missing		Missing		Missing			No response	No response	No response			No response	No response	No response
32	Christianity	Male	Isin	Edidi	No		Yes	3		Yes	2	Yes		Yes		No		Yes		Traditional Herb	Agbo Iba	None	None		Self	None	None	None
45	Christianity	Female	Isin	Edidi	Yes	1	Yes	1		No		No		No		Yes		Yes		Antibiotics	None	None	None			Metronidazole	Tetracycline	None		Self
28	Christianity	Female	Isin	Edidi	No		Yes	3		No		No		Yes		No		Yes		Traditional Herb	Filasco	None	None		Other	None	None	None
30	Muslim	Female	Isin	Edidi	No		Yes	3		No		Yes		No		Yes		Yes		Herb and Antibiotics	Bitter Leaf	Alagagu	None		Self	Unknown	Unknown	Unknown		Health Wroker
60	Christianity	Male	Isin	Edidi	Yes	3	Yes	2	4	No		Yes		No		Yes		Yes		Herb and Antibiotics	Efirin	None	None		Self	Metronidazole	None	None		Self
60	Christianity	Female	Isin	Edidi	Yes	4	Yes	2	4	No		Yes		Yes		Yes		Yes		Herb and Antibiotics	Efirin	None	None		Self	Metronidazole	None	None		Pharmacist
80	Muslim	Female	Isin	Edidi	No		No			No		No		Yes		Yes		Yes		Traditional Herb	Filasco	None	None			No response	No response	No response
51	Christianity	Male	Isin	Edidi	Yes	7	Yes	3	15	No		No		No		Yes		Yes		Antibiotics	None	None	None			No response	No response	No response		Doctor
72	Christianity	Female	Isin	Edidi	Yes	2	Yes		3	No		No		No		Yes		Yes		Herb and Antibiotics	Efirin	None	None		Self	Metronidazole	None	None		Self
46	Christianity	Male	Isin	Edidi	No		No			No		No		No		Yes		No		Neither	None	None	None			None	None	None
27	Christianity	Female	Isin	Edidi	No		No			No		No		No		No		No			No response	No response	No response			No response	No response	No response
75	No response	Male	Isin	Edidi	No		No			No		No		No		Yes		No		Herb and Antibiotics	Agbo Jedi	None	None		Self	None	None	None		Self
34	Muslim	Female	Isin	Edidi	No		No			No		No		No		No		Yes		Neither	None	None	None			None	None	None
60	Muslim	Female	Isin	Edidi	No		No			No		No		No		Yes		No		Neither	None	None	None			None	None	None
69	Christianity	Male	Isin	Edidi	No		No			No		No		No		Yes		No		Neither	None	None	None			None	None	None
16	Muslim	Female	Isin	Edidi	No		Yes	5	3	Yes	3	Yes	1	No		No		Yes		Antibiotics	None	None	None			Unknown	Unknown	Unknown		Health Wroker
17	Christianity	Female	Isin	Edidi	Yes	2	Yes	4	2	Yes	1	Yes	2	Yes		Yes		Yes		Neither	None	None	None			None	None	None
18	Muslim	Male	Isin	Edidi	Yes	2	No		1	No		Yes	1	Yes		No		Yes		Herb and Antibiotics	Agbo Iba	None	None	5	Hebalist	Unknown	Unknown	Unknown		Doctor
18	Christianity	Male	Isin	Edidi	Yes	2	Yes		2	Yes	1	No		No		No		No		Neither	None	None	None			None	None	None
15	Christianity	Female	Isin	Edidi	No		Yes	7	2	Yes	1	Yes	1	Yes		No		Yes		Antibiotics	None	None	None			Unknown	Unknown	Unknown	8	Doctor
16	Christianity	Male	Isin	Edidi	Yes	1	No		2	No		Yes	4	No		Yes		No		Traditional Herb	gangaria	None	None	5	Other	None	None	None
16	Muslim	Male	Isin	Edidi	No		Yes	2		No		Yes	2	Yes		No		No		Antibiotics	None	None	None			No response	No response	No response		Self
15	Christianity	Male	Isin	Edidi	No		No		2	No		No		No		No		No		Neither	None	None	None			None	None	None
18	Muslim	Male	Isin	Edidi	Yes	3	No		4	Yes	1	Yes		No		No		No		Traditional Herb	Agbo Iba	None	None	3	Other	None	None	None
40	Christianity	Female	Isin	Edidi	No		Yes	2	5	No		No		No		No		Yes		Antibiotics	None	None	None			Metronidazole	None	None		Self
15	Traditional	Female	Isin	Edidi	No		No			Yes	2	Yes	1	Yes	3	Yes		Yes		Traditional Herb	gangaria	None	None		Other	None	None	None
19	Christianity	Male	Isin	Edidi	No		No		2	No		No		No		Yes		Yes		Neither	None	None	None			None	None	None
15	Christianity	Female	Isin	Edidi	No		No		2	No		Yes	1	No		No		No		Herb and Antibiotics	Agbo Iba	None	None	7	Other	None	None	None		Doctor
16	Christianity	Female	Isin	Edidi	No		Yes	3	2	Yes	1	Yes	1	No		No		Yes		Antibiotics	None	None	None			No response	No response	No response		Doctor
15	Christianity	Female	Isin	Edidi	No		No		2	No		Yes	1	No		No		No		Herb and Antibiotics	Agbo Iba	None	None	1	Other	None	None	None		Doctor
17	Christianity	Male	Isin	Edidi	Yes		No			No		No		No		No		Yes		Traditional Herb	Agbo Iba	None	None		Self	None	None	None
30	Christianity	Female	Isin	Edidi	Yes	1	Yes		3	No		No		No		No		No		Antibiotics	None	None	None			Metronidazole	None	None		Self
55	Christianity	Female	Isin	Edidi	No		Yes	3	6	Yes	1	Yes	1	No		Yes	1	Yes	1	Neither	None	None	None			None	None	None
22	Christianity	Female	Isin	Edidi	No		Yes		3	No		No		No		No		No		Neither	None	None	None			None	None	None
20	Christianity	Male	Isin	Edidi	No		No			Yes	2	Yes	2	No		Yes	3	Yes	1	Neither	None	None	None			None	None	None
60	Christianity	Female	Isin	Edidi	Yes		Yes	3	4	No		Yes	3	Yes	5	Yes		Yes	2	Neither	None	None	None			None	None	None
35	Christianity	Female	Isin	Edidi	Yes	3	Yes	4	6	No		Yes	2	No		Yes	3	Yes	3	Neither	None	None	None			None	None	None
17	Christianity	Female	Isin	Edidi	No		No		1	Yes	1	Yes		Yes	1	No		No		Antibiotics	None	None	None			Unknown	Unknown	Unknown		Pharmacist
50	Christianity	No response	Isin	Edidi	No		No		2	Yes	3	No		No		No		Yes		Herb and Antibiotics	No response	No response	No response		Other	Unknown	Unknown	Unknown		Doctor
50	Christianity	Male	Isin	Edidi	Yes	2	No		2	No		No		No		No		Yes		Antibiotics	None	None	None			Thalazole	None	None		Self
15	Muslim	Female	Isin	Edidi	No		No		2	Yes	3	Yes	1	No		Yes		No		Antibiotics	None	None	None			Unknown	Unknown	Unknown		Pharmacist
17	Muslim	Male	Isin	Edidi	No		Yes	2		Yes	1	No		No		No		No		Antibiotics	None	None	None			Unknown	Unknown	Unknown		Doctor
14	Christianity	Male	Isin	Edidi	No		No		1	No		Yes	14	No		Yes	2	No		Antibiotics	None	None	None			Unknown	Unknown	Unknown		Doctor
17	Muslim	Male	Isin	Edidi	No		No		1	Yes	1	No		No		No		No		Neither	None	None	None			None	None	None
17	Muslim	Male	Isin	Edidi	No		No		1	Yes	2	No		No		No		No		Neither	None	None	None			None	None	None
80	Muslim	Female	Ilorin East	Iporin	No		Yes	1		No		Yes		No		Yes		No		Traditional Herb	No response	No response	No response		No Response	None	None	None
65	Traditional	Female	Ilorin East	Iporin	No		Yes	1		Yes		Yes		No		Yes		No		Antibiotics	None	None	None			No response	No response	No response		No Response
70	Muslim	Female	Ilorin East	Iporin	No		No			No		Yes		No		Yes		Yes		Herb and Antibiotics	No response	No response	No response			No response	No response	No response		No Response
45	Muslim	Female	Ilorin East	Iporin	No		Yes	1		No		Yes		No		No		No		Traditional Herb	No response	No response	No response		No Response	None	None	None
37	Muslim	Female	Ilorin East	Iporin	No		No			No		No		No		No		No		Antibiotics	None	None	None			No response	No response	No response		No Response
33	Muslim	Female	Ilorin East	Iporin	No		No			No		Yes		No		Yes		Yes		Antibiotics	None	None	None			No response	No response	No response		No Response
17	Muslim	Female	Ilorin East	Iporin	No		No			No		No		No		No		No		Neither	None	None	None			None	None	None
45	Muslim	Female	Ilorin East	Iporin	No		No		4	No		No		No		No		No		Antibiotics	None	None	None			Unknown	None	None		Health Wroker
20	Muslim	Male	Ilorin East	Iporin	No		No		3	No		No		No		No		No		Traditional Herb	Agbo Jedi	Agbo Iba	None		No Response	Unknown	None	None		Health Wroker
70	Muslim	Female	Ilorin East	Iporin	Yes		Yes			Missing		Missing		Missing		Yes		Yes		Traditional Herb	Agbo Jedi	None	None		No Response	None	None	None
40	Muslim	Female	Ilorin East	Iporin	No		No			No		Yes		Yes		Yes		No		Traditional Herb	Agbo Iba	None	None		No Response	None	None	None
40	Traditional	Female	Ilorin East	Iporin	No		No			No		Yes		No		Yes		Yes		Antibiotics	None	None	None			No response	No response	No response		No Response
45	Muslim	Male	Ilorin East	Iporin	No		No			No		No		No		No		Yes		Traditional Herb	No response	No response	No response		No Response	None	None	None
60	Muslim	Male	Ilorin East	Iporin	No		No		3	No		Yes		Yes		Yes		No		Neither	None	None	None			None	None	None
65	Muslim	Male	Ilorin East	Iporin	No		No		2	No		Yes		No		Yes		No		Neither	None	None	None			None	None	None
75	Christianity	Female	Ilorin East	Iporin	Yes		No		1	Yes		Yes		Yes		Yes		Yes		Traditional Herb	Agbo Iba	None	None		Hebalist	None	None	None
60	Muslim	Female	Ilorin East	Iporin	No		No		1	Yes		Yes		No		Yes		No		Antibiotics	None	None	None			No response	No response	No response		No Response
18	Muslim	Male	Ilorin East	Iporin	No		No			No		Yes		No		No		No		Traditional Herb	Agbo Iba	None	None		Hebalist	None	None	None
	Muslim	Male	Ilorin East	Iporin	Yes	2	Yes			Yes		Missing		Missing		Missing		Missing		Neither	None	None	None			None	None	None
54	Muslim	Female	Ilorin East	Iporin	No		No			Yes		Yes		Yes		Yes		Yes		Herb and Antibiotics	Agbo Iba	None	None		Self	Metronidazole	Unknown	None		Self
43	Muslim	Female	Ilorin East	Iporin	No		Yes			No		Yes		Yes		Yes		Yes		Traditional Herb	Agbo Iba	Agbo Jedi	None		Self	None	None	None
63	Muslim	No response	Ilorin East	Iporin	Missing		Yes		3	No		Yes		No		Missing		Yes		Traditional Herb	Agbo Iba	Agbo Jedi	None		Self	None	None	None
42	Muslim	Female	Ilorin East	Iporin	No		No			No		Yes		No		No		No		Traditional Herb	Agbo Iba	None	None		Self	None	None	None
57	Muslim	No response	Ilorin East	Iporin	Missing		Yes	3	1	No		Yes		No		Yes		No		Traditional Herb	Agbo Iba	None	None		Self	None	None	None
40	Muslim	No response	Ilorin East	Iporin	No		No		1	No		Yes	3	No		No		Yes		Traditional Herb	Agbo Iba	None	None		Self	None	None	None
55	Muslim	Female	Ilorin East	Iporin	No		No			No		Yes		No		Yes		No		Antibiotics	None	None	None			Unknown	Unknown	Unknown		Doctor
	Muslim	Female	Ilorin East	Iporin	No		No			No		Yes		No		Yes		No		Antibiotics	None	None	None			Unknown	Unknown	Unknown		Health Wroker
80	Muslim	Female	Ilorin East	Iporin	No		Yes	1		No		Yes	1	No		No		No		Traditional Herb	No response	No response	No response		Self	None	None	None
63	Muslim	Female	Ilorin East	Iporin	No		No			No		No		No		No		No		Antibiotics	None	None	None			Unknown	Unknown	Unknown		No Response
30	Muslim	No response	Ilorin East	Iporin	No		No		1	No		Yes		No		Yes		No		Neither	None	None	None			None	None	None
80	Muslim	Female	Ilorin East	Iporin	No		No		1	No		No		No		Yes		No		Neither	None	None	None			None	None	None
33	Muslim	No response	Ilorin East	Iporin	No		Yes	1	1	Yes	1	Yes	1	Yes	1	Yes	1	Yes		Neither	None	None	None			None	None	None
75	Muslim	Female	Ilorin East	Iporin	No		No		1	No		Yes		No		Yes		Yes		Antibiotics	None	None	None			No response	No response	No response		No Response
	Muslim	Female	Ilorin East	Iporin	No		No		1	No		Yes		No		Yes		No		Neither	None	None	None			None	None	None
25	Muslim	Female	Ilorin East	Iporin	Yes		No			No		Yes		No		Yes		No		Antibiotics	None	None	None			No response	No response	No response		No Response
70	Muslim	Female	Ilorin East	Iporin	Yes		No			Yes		Yes		No		Yes		Yes		Antibiotics	None	None	None			No response	No response	No response		No Response
45	Muslim	Female	Ilorin East	Iporin	No		No			Yes		Yes		No		Yes		No		Antibiotics	None	None	None			No response	No response	No response		No Response
45	Muslim	Female	Ilorin East	Iporin	No		No			No		Yes		No		No		No		Neither	None	None	None			None	None	None
55	Muslim	Female	Ilorin East	Iporin	No		No			No		Yes		Yes		Yes		No		Neither	None	None	None			None	None	None
	Muslim	Female	Ilorin East	Iporin	No		No			No		Yes		No		Yes		Yes		Traditional Herb	Agbo Iba	None	None		Self	None	None	None
50	Traditional	Female	Ilorin East	Iporin	Yes		Yes		3	Yes		Yes		No		Yes		Yes		Neither	None	None	None			None	None	None
62	Muslim	Female	Ilorin East	Iporin	Yes	3	Yes		5	Yes		Yes		No		Yes		Yes		Traditional Herb	None	None	None	5	Hebalist	None	None	None
70	Muslim	Male	Ilorin East	Iporin	Yes	5	Yes			Yes		Missing		Missing		Yes		Yes		Traditional Herb	Agbo Iba	None	None		Self	None	None	None
60	Muslim	Female	Ilorin East	Iporin	Yes	2	Yes		5	Yes		Yes		No		Yes		Yes		Traditional Herb	Agbo Iba	None	None		Hebalist	None	None	None
30	No response	No response	Ilorin East	Iporin	Yes		Yes			No		Yes		No		Yes		No			No response	No response	No response			No response	No response	No response		No Response
42	Muslim	Female	Ilorin East	Iporin	No		No			No		Yes		No		Yes		No		Traditional Herb	Agbo Iba	None	None		Self	None	None	None
60	Muslim	Female	Ilorin East	Iporin	No		No			No		No		Yes		No		Yes		Antibiotics	None	None	None			Unknown	Unknown	Unknown		Doctor
88	Muslim	Male	Ilorin East	Iporin	No		No			No		Yes	1	No		Yes		Yes		Antibiotics	None	None	None			Unknown	Unknown	Unknown		Doctor
55	No response	No response	Ilorin East	Iporin	No		No			No		Yes		No		Yes		Yes		Antibiotics	None	None	None			Unknown	Unknown	Unknown		No Response
18	Muslim	No response	Ilorin East	Iporin	Yes	4	Yes		5	Yes		Yes		No		Yes		Yes	5	Traditional Herb	Agbo Jedi	None	None		Hebalist	None	None	None
	Muslim	Male	Ilorin East	Iporin	No		No			Yes		No		No		No		No		Antibiotics	None	None	None			Unknown	Unknown	Unknown		Doctor
	No response	No response	Ilorin East	Apado	No	1	No			Yes		No		No		No		No		Traditional Herb	No response	No response	No response		No Response	None	None	None
	Muslim	Female	Ilorin East	Apado	No		No			No		Yes		No		Yes		No		Herb and Antibiotics	Ewe Ogbon	Bitter Leaf	Efirin		Self	Ampicillin	Unknown	None		Pharmacist
75	Christianity	Male	Ilorin East	Apado	No		Yes	2	4	No		Yes	7	No		No		No		Antibiotics	None	None	None			Metronidazole	Tetracycline	None		Self
70	Christianity	Male	Ilorin East	Apado	No		Yes	2	4	No		Yes	7	No		Yes	7	Yes	1	Herb and Antibiotics	No response	No response	No response		No Response	Metronidazole	Tetracycline	None		Self
45	Christianity	Female	Ilorin East	Apado	No		Yes	2	2	No		Yes	2	No		Yes	3	No		Herb and Antibiotics	Bitter Leaf	Efirin	Cacia		Self	Metronidazole	None	None		Pharmacist
45	Muslim	Male	Ilorin East	Apado	No		No			No		No		Yes		Yes	2	No		Traditional Herb	Mango leaf	Ewe Ogbon	Cacia		Self	None	None	None
54	Muslim	Female	Ilorin East	Apado	Yes	2	No			No		Yes		No		No		No		Neither	None	None	None			None	None	None
45	Muslim	Female	Ilorin East	Apado	No		Yes	2	1	No		No		No		Yes		No		Traditional Herb	Mango leaf	Efirin	None		Self	None	None	None
66	Christianity	Female	Ilorin East	Apado	No		No			No		Yes	3	No		Yes	1	Yes		Traditional Herb	Cacia	Bitter Leaf	Efirin		No Response
	No response	No response	Ilorin East	Apado	No		No		2	No		Yes		No		Yes		No		Neither	None	None	None			None	None	None
	Christianity	Female	Ilorin East	Apado	No		No		2	No		Missing		Yes		No		No		Antibiotics	None	None	None			Unknown	Unknown	Unknown		Health Wroker
	Muslim	Female	Ilorin East	Apado	No		No		2	No		No		No		Yes		No		Antibiotics	None	None	None			None	None	None		No Response
40	Christianity	Female	Ilorin East	Apado	No		Yes		2	No		Yes		No		Yes		No		Antibiotics	None	None	None			No response	No response	No response		Self
	Christianity	Female	Ilorin East	Apado	No		No		1	No		No		No		Yes		No		Traditional Herb	Moringa	None	None		No Response	None	None	None
	No response	No response	Ilorin East	Apado	No		No			No		No		No		Yes		No		Traditional Herb	No response	No response	No response		No Response	None	None	None
	No response	No response	Ilorin East	Apado	No		No			No		No		No		Yes		No		Traditional Herb	No response	No response	No response		No Response	None	None	None
63	Muslim	Female	Ilorin East	Apado	No		Yes	2	2	Yes	3	Yes	2	Yes	2	Yes		Yes		Herb and Antibiotics	Agbo Jedi	None	None		Self	Metronidazole	None	None		Self
70	Muslim	Female	Ilorin East	Apado	Yes	2	No			No		Yes	2	No		Yes		Yes		Herb and Antibiotics	Agbo Jedi	None	None		Other	Metronidazole	None	None		Health Wroker
60	Christianity	No response	Ilorin East	Apado	Yes		No		2	No		Yes		No		Yes	14	Yes		Traditional Herb	Efirin	Bitter Leaf	Agbo Jedi		Self	None	None	None
17	Muslim	Female	Ilorin East	Apado	No		Yes	3	2	Yes	1	Yes	2	No		Yes	1	Yes	1	Traditional Herb	No response	No response	No response		Other	None	None	None
	Christianity	Female	Ilorin East	Apado	No		Yes		1	No		Yes		Yes		Yes		No		Traditional Herb	Agomu	None	None		Other	None	None	None
65	Muslim	Male	Ilorin East	Apado	Missing		Yes	4	4	Yes	1	Yes	14	Yes	3	Yes	3	Yes	1	Herb and Antibiotics	No response	No response	No response	1	Hebalist	No response	No response	No response		Health Wroker
75	Muslim	Male	Ilorin East	Apado	Missing		Yes	3	4	Yes	1	Yes	21	Yes	4	Yes	4	Yes	1	Herb and Antibiotics	No response	No response	No response	1	Hebalist	No response	No response	No response	1	Health Wroker
22	Muslim	Female	Ilorin East	Apado	No		Yes	2	4	No		Yes		Yes	4	Yes	1	Yes	3	Herb and Antibiotics	Efirin	None	None	1	Self	Unknown	Unknown	Unknown	1	Health Wroker
	No response	No response	Ilorin East	Apado	No		No			No		No		No		No		No			No response	No response	No response			No response	No response	No response		No Response
	Christianity	No response	Ilorin East	Apado	No		No			Yes		Yes		No		No		No		Traditional Herb	No response	No response	No response		No Response	Unknown	Unknown	Unknown		Doctor
	Muslim	No response	Ilorin East	Apado	Yes		No		2	No		Yes		Yes		Yes		No		Neither	None	None	None			None	None	None
	Muslim	Female	Ilorin East	Apado	No		No			Missing		Missing		Missing		Yes		Missing			No response	No response	No response			No response	No response	No response		No Response
	Christianity	No response	Ilorin East	Apado	No		No			Missing		Missing		Yes		Missing		Yes		Herb and Antibiotics	Igbaluwere	None	None		No Response	No response	No response	No response		Self
52	Christianity	No response	Ilorin East	Apado	No		Yes	2	2	No		Yes	2	Yes	7	No		No		Herb and Antibiotics	No response	No response	No response		No Response	Unknown	Unknown	Unknown		Health Wroker
45	Christianity	No response	Ilorin East	Apado	No		No			No		Yes	3	No		Yes		No		Neither	None	None	None			None	None	None
29	Christianity	Female	Ilorin East	Apado	No		No			No		No		No		No		No		Neither	None	None	None			None	None	None
41	Muslim	Female	Ilorin East	Apado	No		Yes	3	3	No		Yes		No		Yes		Yes		Neither	None	None	None			Unknown	Unknown	Unknown		Doctor
23	Christianity	No response	Ilorin East	Apado	No		Yes			No		Yes		Yes		No		Yes		Herb and Antibiotics	Mango leaf	Ewe Ogbon	None		No Response	Unknown	Unknown	Unknown		Health Wroker
50	Christianity	Female	Ilorin East	Apado	No		No			No		No		No		No		No		Neither	None	None	None			None	None	None
55	Muslim	Male	Ilorin East	Apado	Yes		No			No		Yes		No		No		No		Traditional Herb	Efirin	Bitter Leaf			Self	None	None	None
36	Muslim	Female	Ilorin East	Apado	No		Yes		2	No		No		No		No		No		Herb and Antibiotics	Igi odan	Ewe Ogbon			Self	Metronidazole	None	None		Doctor
16	Christianity	Female	Ilorin East	Apado	No		Yes	2	2	Yes	1	Yes	4	Missing		Yes	1	Yes	3	Herb and Antibiotics	No response	No response	No response	1	Other	Unknown	Unknown	Unknown		Health Wroker
8	Muslim	Male	Ilorin East	Apado	Yes	2	Yes	3	7	Yes	2	Yes		No		Yes	3	Yes	3	Neither	None	None	None			None	None	None
84	Christianity	Male	Ilorin East	Apado	No		No			No		Yes	5	Missing		Yes		Yes		Antibiotics	None	None	None			Unknown	Unknown	Unknown		Doctor
	Muslim	Female	Ilorin East	Apado	No		Yes	3	3	No		No		No		Yes	1	No		Traditional Herb	Ewe Ogbon	Mango leaf	Akogun		Self	None	None	None
	No response	Female	Ilorin East	Apado	No		No			No		Yes		No		Yes	1	Yes	1	Herb and Antibiotics	No response	No response	No response		Other	Metronidazole	None	None	3	Doctor
58	Muslim	Male	Ilorin East	Apado	No		No			No		Yes	2	No		No		No		Herb and Antibiotics	Mango leaf	Dongoyaro	Cacia		No Response	Unknown	Unknown	Unknown		Doctor
	Muslim	Female	Ilorin East	Apado	No		No			No		No		Yes	2	Yes		Yes	2	Herb and Antibiotics	Mango leaf	Dongoyaro	Cacia		Self	Metronidazole	None	None		Doctor
32	Christianity	Male	Ilorin East	Apado	Yes	3	No		2	No		Yes	3	Yes	2	Yes	2	Yes	2	Traditional Herb	No response	No response	No response		No Response	None	None	None
40	Muslim	Female	Ilorin East	Apado	Yes		No			No		Yes		No		Yes		No		Herb and Antibiotics	Mango leaf	Dongoyaro	None		No Response	Unknown	Unknown	Unknown		Doctor
	Muslim	Female	Ilorin East	Apado	Missing		Yes			Yes		Yes		Yes		Yes	3	Yes			No response	No response	No response			No response	No response	No response		No Response
